# Supplementary material for: The Effect of Domestication and Experience on the Social Interaction of Dogs and Wolves With a Human Companion
Source: Front Psychol. 2020 Apr 23;11:785. doi: 10.3389/fpsyg.2020.00785 (PMC7197371; doi:10.3389/fpsyg.2020.00785)
Supplement: Supplementary file 2 [file Table_2.XLSX]

## Sheet: WSC_Data
subject	test_number	group	duration_pretest_social_phase	contact	duration_testing_phase	food	social	choice	choice_side	prox_tot	prox_left	prox_right	prox_food	prox_social
amarok	1	wscw	34.4	31.2	60	l	r	s	r	12.6	3.2	9.4	3.2	9.4
amarok	2	wscw	30.6	29.4	60	r	l	f	r	10.2	2.6	7.6	7.6	2.6
aragorn	1	wscw	27	1.4	60	l	r	s	r	9	3.2	5.8	3.2	5.8
aragorn	2	wscw	33.4	8.2	60	r	l	f	r	8.2	3.4	4.8	4.8	3.4
asali	1	wscd	37	36.2	60	l	r	f	l	8.4	3	5.4	3	5.4
asali	2	wscd	31.8	31.8	60	r	l	s	l	8.8	3.8	5	5	3.8
banzai	1	wscd	29.8	29.2	60	l	r	f	l	24.8	8.2	16.6	8.2	16.6
banzai	2	wscd	32.6	32.4	60	r	l	f	r	34.2	11	23.2	23.2	11
binti	1	wscd	28.6	27.8	60	l	r	s	r	2.6	0	2.6	0	2.6
binti	2	wscd	28	26.4	60	r	l	f	r	2.4	0.8	1.6	1.6	0.8
bora	1	wscd	32.4	32.2	60	l	r	s	r	29.8	13.6	16.2	13.6	16.2
bora	2	wscd	31.4	31.2	60	r	l	s	l	5.4	3.8	1.6	1.6	3.8
chitto	1	wscw	34.8	33.4	60	l	r	f	l	1.8	1.8	0	1.8	0
chitto	2	wscw	35.8	35.8	60	r	l	s	l	29.4	12	17.4	17.4	12
ela	1	wscw	31.8	31.8	60	r	l	NO	NA	0	0	0	0	0
ela	2	wscw	30	30	60	l	r	f	l	20.8	20.8	0	20.8	0
enzi	1	wscd	31.8	29.8	60	l	r	f	l	38.4	35.6	2.8	35.6	2.8
enzi	2	wscd	29.6	29.6	60	r	l	s	l	3	3	0	0	3
etu	1	wscw	38.4	25.2	60	r	l	s	l	7.2	3.6	3.6	3.6	3.6
etu	2	wscw	46.8	8.6	60	l	r	NO	NA	0	0	0	0	0
geronimo	1	wscw	30.4	30.4	60	l	r	f	l	18.4	9.6	8.8	9.6	8.8
geronimo	2	wscw	32.8	32.4	60	r	l	f	r	13.6	10.8	2.8	2.8	10.8
gombo	1	wscd	28.6	27.4	60	l	r	s	r	41	27.6	13.4	27.6	13.4
gombo	2	wscd	31	31	60	r	l	s	l	8.6	4	4.6	4.6	4
hiari	1	wscd	36.8	11.2	60	r	l	NO	NA	0	0	0	0	0
hiari	2	wscd	30.6	16	60	l	r	NO	NA	0	0	0	0	0
imara	1	wscd	33.8	33.6	60	r	l	s	l	8	4.2	3.8	3.8	4.2
imara	2	wscd	32.2	32.2	60	l	r	NO	NA	0	0	0	0	0
kaspar	1	wscw	30.2	0	60	r	l	s	l	7.4	2	5.4	5.4	2
kaspar	2	wscw	30.2	1	60	l	r	NO	NA	0	0	0	0	0
layla	1	wscd	27	25	60	r	l	s	l	28	3	25	25	3
layla	2	wscd	31.8	31.8	60	r	l	NO	NA	0	0	0	0	0
maikan	1	wscw	30	11.8	60	l	r	f	l	0.8	0.8	0	0.8	0
maikan	2	wscw	38.2	11.4	60	r	l	NO	NA	0	0	0	0	0
meru	1	wscd	30.6	26.2	60	r	l	f	r	16.2	13.2	3	3	13.2
meru	2	wscd	33	24.4	60	l	r	s	r	11.4	7.6	3.8	7.6	3.8
nanuk	1	wscw	34.2	31	60	l	r	f	l	45.4	28.2	17.2	28.2	17.2
nanuk	2	wscw	36.2	21.8	60	r	l	NO	NA	1.8	1.8	0	0	1.8
panya	1	wscd	31	31	60	l	r	f	l	27.4	2.8	24.6	2.8	24.6
panya	2	wscd	29.6	29.6	60	r	l	f	r	4.2	2	2.2	2.2	2
sahibu	1	wscd	30.6	28	60	l	r	f	l	35.8	29	6.8	29	6.8
sahibu	2	wscd	31	27.6	60	r	l	s	l	14.8	12.2	2.6	2.6	12.2
shima	1	wscw	31	7.6	60	l	r	f	l	10.6	3.2	7.4	3.2	7.4
shima	2	wscw	24.8	3.8	60	r	l	NO	NA	0	0	0	0	0
taima	1	wscw	24.8	8	60	r	l	NO	NA	0	0	0	0	0
taima	2	wscw	26	9.4	60	l	r	NO	NA	0	0	0	0	0
tala	1	wscw	32.4	16.6	60	l	r	f	l	5.4	5.4	0	5.4	0
tala	2	wscw	31.6	26.4	60	r	l	NO	NA	0	0	0	0	0
tekoa	1	wscw	32.8	8	60	l	r	NO	NA	0	0	0	0	0
tekoa	2	wscw	29	10.8	60	r	l	NO	NA	0	0	0	0	0
una	1	wscw	31.8	28.2	60	r	l	NO	NA	3.8	1.4	2.4	2.4	1.4
una	2	wscw	32.4	27	60	l	r	f	l	7.8	1.6	6.2	1.6	6.2
wamble	1	wscw	29.2	19	60	r	l	NO	NA	0	0	0	0	0
wamble	2	wscw	33.6	0	60	l	r	NO	NA	0	0	0	0	0
yukon	1	wscw	26.8	25	60	l	r	NO	NA	0	0	0	0	0
yukon	2	wscw	31	29.4	60	r	l	s	l	3.2	3.2	0	0	3.2
zuri	1	wscd	27.6	27.6	60	r	l	f	r	3.2	1.8	1.4	1.4	1.8
zuri	2	wscd	30.2	29.4	60	l	r	s	r	14.6	4.8	9.8	4.8	9.8

## Sheet: Pd and FRd_Data
subject	group	duration_pretest_social_phase	contact	duration_testing_phase	food	social	choice	choice_side	prox_tot	prox_left	prox_right	prox_food	prox_social
arga	frd	30.6	26.8	40	r	l	f	r	27.8	23	4.8	4.8	23
bern	frd	31.8	28.8	35.6	l	r	f	l	11.8	11.8	0	11.8	0
big boy	frd	34.4	32.2	55.4	r	l	f	r	12.6	0	12.6	12.6	0
bignose	frd	36.8	22.4	120	l	r	s	r	97.8	33.2	64.6	33.2	64.6
blakie	frd	31	29.4	120	l	r	f	l	9.4	9.4	0	9.4	0
buddy	frd	32.4	28.6	120	r	l	f	r	17.4	4	13.4	13.4	4
capitanjackharkness	frd	29	12.4	120	l	r	NO	NA	0	0	0	0	0
courage	frd	35.2	0	120	l	r	NO	NA	0	0	0	0	0
cowB	frd	32.2	28.2	117.2	r	l	NO	NA	37.8	0	37.8	37.8	0
dafne	frd	31.2	29.6	120	r	l	f	r	48.6	45.8	2.8	2.8	45.8
dingo	frd	NA	0	39.2	r	l	s	l	8	8	0	0	8
eugenio	frd	29.8	26.8	120	r	l	s	l	53.2	31.8	21.4	21.4	31.8
fluffy	frd	33.2	31.2	120	r	l	f	r	4.4	0	4.4	4.4	0
freckles	frd	32.8	29	126.8	l	r	s	r	2.4	0	2.4	0	2.4
happy	frd	32	28.2	122.6	r	l	f	r	26	12.2	13.8	13.8	12.2
jack	frd	31.8	21.6	120	r	l	NO	NA	0	0	0	0	0
lina	frd	37.4	22.2	42.2	r	l	s	l	9	9	0	0	9
linus	frd	31	26.2	120	r	l	f	r	9.8	9.8	0	0	9.8
lola	frd	30.6	29.4	120	l	r	f	l	18.8	15.2	3.6	15.2	3.6
mago	frd	30.8	29.6	62.2	l	r	s	r	10.8	0	10.8	0	10.8
mordicchio	frd	33.6	32.2	122.4	l	r	NO	NA	26.4	0	26.4	0	26.4
mulan	frd	30.6	45.2	120	l	r	f	l	83.6	81.8	1.8	81.8	1.8
mummy	frd	29	20.8	120	r	l	NO	NA	0	0	0	0	0
nano	frd	33.4	31.6	120	l	r	s	r	100.8	3.6	97.2	3.6	97.2
nera	frd	37	24.2	120	r	l	s	l	9	1.8	7.2	7.2	1.8
nero	frd	NA	0	103.6	l	r	NO	NA	0	0	0	0	0
nick	frd	33	27.8	120	l	r	NO	NA	0	0	0	0	0
nonno	frd	32.8	30.6	120	l	r	s	r	11	8.4	2.6	8.4	2.6
pan	frd	32	28.6	120	r	l	NO	NA	3.6	3.6	0	0	3.6
pao	frd	31.4	0	119.2	l	r	f	l	90.2	16	74.2	16	74.2
pax	frd	NA	0	119.2	l	r	NO	NA	0	0	0	0	0
pelo	frd	29.6	27.6	120	r	l	f	r	15	0	15	15	0
piero	frd	49.8	48	120	l	r	f	l	70	70	0	70	0
pinky2.0	frd	28.2	27	120	l	r	NO	NA	0	0	0	0	0
scar	frd	31.2	26.8	120	r	l	f	r	117.2	115.8	1.4	1.4	115.8
scherlock	frd	34.4	0	120	r	l	NO	NA	0	0	0	0	0
snoopy	frd	39.2	17	113	r	l	s	l	5.2	3.2	2	2	3.2
soavemente	frd	32.2	30.6	120	l	r	NO	NA	0	0	0	0	0
sole	frd	41.6	33.8	19.8	l	r	f	l	10.6	10.6	0	10.6	0
suspicious	frd	32	31	120	r	l	s	l	10.6	4.4	6.2	6.2	4.4
tabea	frd	30	26.4	120	r	l	s	l	88.8	88.8	0	0	88.8
tata	frd	29.6	24.4	120	l	r	f	l	13.6	4.2	9.4	4.2	9.4
tobia	frd	35.8	33.4	120	l	r	f	l	25.8	18.4	7.4	18.4	7.4
ugo	frd	34.2	18.4	120	l	r	f	l	10.6	6.6	4	6.6	4
watson	frd	35.2	31.2	120	l	r	NO	NA	0	0	0	0	0
Happy	pda	32.4	32.6	120	r	l	NO	NA	0	0	0	0	0
Pongo	pda	30.6	30.2	120	l	r	f	l	0	0	0	0	0
Xena	pda	32	30	120	r	l	f	r	1	0.6	0.4	0.4	0.6
Asha	pda	30	12.4	120	l	r	s	r	16	0	16	0	16
Daisy	pda	40.6	36.4	120	r	l	s	l	2.6	1	1.6	1.6	1
Miley	pda	35.4	5	120	l	r	f	l	1.4	1.4	0	1.4	0
Charly	pda	31.2	0.8	120	l	r	s	r	52.2	52.2	0	52.2	0
Smashy	pda	30	24.2	120	r	l	f	r	1.2	1.2	0	0	1.2
Luca	pda	30	15	120	r	l	f	r	25.8	22.8	3	3	22.8
Lilly	pda	31.2	30.4	120	l	r	NO	NA	0	0	0	0	0
Toshi	pda	28.2	4.6	120	r	l	s	l	4.4	2	2.4	2.4	2
Eyla	pda	33.4	19.2	120	r	l	f	r	54.8	2.4	52.4	52.4	2.4
Rusty	pda	30	6.8	120	r	l	s	l	7.6	7.6	0	0	7.6
Jollyjumper	pda	38.8	31.8	120	l	r	s	r	7.4	1	6.4	1	6.4
Ferdy	pda	31.8	19.4	120	l	r	s	r	0	0	0	0	0
Schnee	pda	31.4	22.8	120	r	l	f	r	13.2	1.8	11.4	11.4	1.8
Joe	pda	35.8	5.6	120	r	l	f	r	9.4	9.4	0	0	9.4
Freddy	pda	30	4.2	120	l	r	f	l	4.4	4.4	0	4.4	0
Loki	pda	33.6	21.2	120	l	r	f	l	0	0	0	0	0
Coco	pda	31	19	120	r	l	f	r	0	0	0	0	0
Milo	pda	37.4	0.4	120	r	l	NO	NA	0	0	0	0	0
Flocke	pda	30	19.2	120	l	r	NO	NA	0	0	0	0	0
Olivia	pda	40	31.8	120	l	r	s	r	60.2	0	60.2	0	60.2
Sunny	pda	34.8	10	120	l	r	s	r	0	0	0	0	0
Janosch	pda	30	18.8	120	l	r	NO	NA	0	0	0	0	0
Rocco	pda	34	1	120	r	l	s	l	1	1	0	0	1
Marieluise	pda	38.6	19.8	120	l	r	s	r	0	0	0	0	0
Perra	pda	34	18.2	120	l	r	NO	NA	0	0	0	0	0
Cooper	pda	33	18.6	120	l	r	NO	NA	0	0	0	0	0
Lady	pda	32.6	10.4	120	l	r	s	r	7.4	0	7.4	0	7.4
Thommy	pda	30.4	8.6	120	l	r	f	l	28.8	1.2	27.6	1.2	27.6
Goodu	pda	32.6	3	120	l	r	s	r	2.6	0	2.6	0	2.6
Louie	pda	30	16.4	120	r	l	NO	NA	0	0	0	0	0
Simba	pda	30.6	25.2	120	l	r	f	l	20.8	20.8	0	20.8	0
Zoi	pda	30	10.6	120	r	l	NO	NA	0	0	0	0	0
Charles	pda	30	4.2	120	r	l	s	l	110.6	110.6	0	0	110.6
Elvis	pda	31.4	0	120	l	r	NO	NA	0	0	0	0	0
Xandro	pda	31.6	0	120	r	l	f	r	8.4	0	8.4	8.4	0
Ary	pda	32.2	26	120	r	l	s	l	0.4	0.4	0	0	0.4
Loui	pda	30.6	10.8	120	l	r	NO	NA	0	0	0	0	0
Mamacita	pda	33.6	0.8	120	r	l	f	r	7.2	0	7.2	7.2	0
Barti	pda	33.4	1.2	120	l	r	NO	NA	18.2	18.2	0	18.2	0
TJ	pda	31.8	18.2	120	l	r	f	l	11.8	11.8	0	11.8	0
Ella	pda	31	0	120	l	r	f	l	0	0	0	0	0
Kimo	pda	32.2	21	120	l	r	f	l	0	0	0	0	0
Franky	pda	40	0	120	l	r	NO	NA	0	0	0	0	0
Hugo	pda	36.8	0	120	l	r	f	l	0	0	0	0	0
Sepp	pda	34.6	27	120	r	l	s	l	0	0	0	0	0
Tiara	pda	37	25	120	r	l	f	r	0	0	0	0	0
Cody	pda	40.6	38.4	120	l	r	s	r	18.4	13.6	4.8	13.6	4.8
Annie	pda	32.2	16.4	120	l	r	NO	NA	0	0	0	0	0
Nelly	pda	29.8	6.8	120	r	l	f	r	0	0	0	0	0
Rexi	pda	30.8	30.8	120	l	r	NO	NA	0	0	0	0	0
CindyI	pdc	38.4	8.4	120	r	l	s	l	5.8	3.4	2.4	2.4	3.4
CocoI	pdc	30.4	19.8	120	l	r	f	l	27.4	7.2	20.2	7.2	20.2
DinamoI	pdc	31.4	30.4	120	l	r	f	l	84	39.2	44.8	39.2	44.8
EmilyI	pdc	30.8	8	120	l	r	s	r	7.6	0	7.6	0	7.6
HeroI	pdc	31.4	27.6	120	r	l	f	r	12.8	2.2	10.6	10.6	2.2
KrugerI	pdc	31	18.2	120	r	l	f	r	39.6	31.4	8.2	8.2	31.4
LiloI	pdc	29.6	7.4	120	r	l	f	r	42	0.8	41.2	41.2	0.8
PacoI	pdc	31.2	8.4	120	r	l	NO	NO	0	0	0	0	0
SnowyI	pdc	30.6	29.8	120	l	r	s	r	105	25.8	79.2	25.8	79.2
StichI	pdc	41	26.2	120	l	r	s	r	32.8	0	32.8	0	32.8
ZivaI	pdc	30.8	21.2	120	r	l	f	r	22.4	0	22.4	22.4	0
BoraI	pdc	30.8	23.8	120	l	r	s	r	13.2	3.2	10	3.2	10
CassiaI	pdc	29.8	22.4	120	l	r	s	r	73.6	4	69.6	4	69.6
DiorI	pdc	29.2	27.6	13.4	l	r	s	r	9.4	7	2.4	7	2.4
EinsteinI	pdc	30.2	7	120	l	r	s	r	43.4	3.2	40.2	3.2	40.2
EllaI	pdc	30.6	28.8	120	r	l	f	r	27	5.6	21.4	21.4	5.6
FaraI	pdc	30.8	5.8	120	r	l	s	l	84.8	83.2	1.6	1.6	83.2
JackI	pdc	31.8	0.6	120	l	r	s	r	2.6	0	2.6	0	2.6
JollyI	pdc	30.6	21.6	120	l	r	NO	NO	0	0	0	0	0
LeoI	pdc	31.6	31.4	120	r	l	f	r	5.8	2.8	3	3	2.8
MaxI	pdc	30	3.6	120	r	l	s	l	5.8	1.2	4.6	4.6	1.2
PacoI2	pdc	30.8	13.2	120	l	r	f	l	5.2	3.2	2	3.2	2
ShuI	pdc	29.2	26.8	120	r	l	s	l	17.8	5.4	12.4	12.4	5.4
YuriI	pdc	28.6	27.6	120	r	l	f	r	5.8	0.8	5	5	0.8
ZoeI	pdc	31.2	31.2	120	l	r	f	l	80.6	48.8	31.8	48.8	31.8
DuccioI	pdc	29.2	11.6	120	l	r	s	r	15.8	11.8	4	11.8	4
IndiI	pdc	31.2	6.2	120	l	r	f	l	8.6	3	5.6	3	5.6
BrunoI	pdc	31.2	31.2	120	r	l	f	r	32.6	4.2	28.4	28.4	4.2
SkipperI	pdc	30.6	21.4	120	r	l	s	l	52	10.8	41.2	41.2	10.8
SnickersI	pdc	30.4	12.4	120	l	r	f	l	18.4	11.2	7.2	11.2	7.2
LeaI	pdc	35.2	0	120	l	r	s	r	13.6	6.8	6.8	6.8	6.8
